# Supplementary material for: Risk factors for prolonged respiratory support in late preterm infants: a LASSO-Cox regression analysis
Source: Front Pediatr. 2026 Jun 10;14:1832233. doi: 10.3389/fped.2026.1832233 (PMC13290591; doi:10.3389/fped.2026.1832233)
Supplement: Supplementary file 1 [file Datasheet1.csv]

Postnatal_day	NCPAP_HR	Interpretation
1	79.157	Risk
2	16.0685	Risk
3	6.15	Risk
4	3.0864	Risk
5	1.8018	Risk
6	1.1587	Risk
7	0.7968	Protective
8	0.5758	Protective
10	0.3341	Protective
12	0.214	Protective
14	0.1468	Protective
21	0.0543	Protective
28	0.0268	Protective
