# Supplementary material for: Risk factors for prolonged respiratory support in late preterm infants: a LASSO-Cox regression analysis
Source: Front Pediatr. 2026 Jun 10;14:1832233. doi: 10.3389/fped.2026.1832233 (PMC13290591; doi:10.3389/fped.2026.1832233)
Supplement: Supplementary file 2 [file Datasheet2.csv]

Variable	Freq
SOD	1
NCPAP	0.916
LDH	0.856
HBDH	0.834
LYM_PC	0.782
A_G	0.682
MP	0.652
RDW	0.608
Apgar_5	0.534
AGE	0.528
PS	0.46
WAY	0.404
SEX	0.376
PCO2	0.366
D_D	0.362
M_ALP	0.342
PH	0.34
BW	0.28
MSAF	0.28
INR	0.28
HCO3	0.266
CKMB	0.244
PDW	0.226
MBS	0.204
VOLUME	0.184
PCT	0.162
PLT	0.15
PO2	0.146
M_GGT	0.132
HCT	0.116
HGB	0.09
APO	0.084
NUC	0.082
PROM	0.08
M_LDH	0.078
GGT	0.07
Hs_CRP	0.062
Lac	0.054
ALP	0.05
PA	0.048
Fib	0.046
NEUT_PC	0.04
WBC	0.032
