# Supplementary material for: Risk factors for prolonged respiratory support in late preterm infants: a LASSO-Cox regression analysis
Source: Front Pediatr. 2026 Jun 10;14:1832233. doi: 10.3389/fped.2026.1832233 (PMC13290591; doi:10.3389/fped.2026.1832233)
Supplement: Supplementary file 3 [file Datasheet3.csv]

Variable	Primary_HR	Primary_95CI	Primary_P	Stratified_HR	Stratified_95CI	Stratified_P	TD_HR	TD_95CI	TD_P
PS	0.938	(0.711¨C1.237)	0.6517	0.946	(0.717¨C1.250)	0.6971	0.867	(0.659¨C1.141)	0.3088
AGE	1.094	(0.949¨C1.262)	0.2168	1.099	(0.952¨C1.269)	0.1958	1.077	(0.936¨C1.238)	0.2998
Apgar_5	1.087	(0.946¨C1.250)	0.2392	1.099	(0.956¨C1.263)	0.1851	0.976	(0.842¨C1.130)	0.7424
NCPAP	0.703	(0.564¨C0.878)	0.0018	Stratified	¡ª	¡ª	100.13	(49.315¨C203.306)	<0.001
MP	1.289	(1.038¨C1.601)	0.0217	1.295	(1.043¨C1.607)	0.0194	1.206	(0.970¨C1.501)	0.0921
LYM_PC	0.987	(0.978¨C0.997)	0.0083	0.987	(0.978¨C0.997)	0.0107	0.99	(0.981¨C1.000)	0.0431
LDH	0.999	(0.998¨C1.000)	0.013	0.999	(0.998¨C1.000)	0.0182	0.999	(0.998¨C1.000)	0.0189
HBDH	0.999	(0.997¨C1.000)	0.0623	0.999	(0.997¨C1.000)	0.0559	0.999	(0.998¨C1.001)	0.2148
A_G	1.129	(1.001¨C1.275)	0.0488	1.103	(0.975¨C1.247)	0.1188	1.181	(1.046¨C1.334)	0.0074
SOD	1.014	(1.009¨C1.019)	<0.001	1.014	(1.008¨C1.019)	<0.001	1.012	(1.007¨C1.017)	<0.001
NCPAP¡Álog(t)	¡ª	¡ª	¡ª	¡ª	¡ª	¡ª	0.085	(0.060¨C0.121)	<0.001
